# Supplementary material for: Annexin A2 promotes phagophore assembly by enhancing Atg16L+ vesicle biogenesis and homotypic fusion
Source: Nat Commun. 2015 Jan 19;6:5856. doi: 10.1038/ncomms6856 (PMC4299943; doi:10.1038/ncomms6856)
Supplement: Supplementary Data 1 — Library of identified glycerophospholipid species in the Annexin A2+/+ and -/- vesicles [file ncomms6856-s2.xls]

## Sheet: Sheet1
Supplement Data Set: Library of identified glycerophospholipid species in the Annexin A2+/+ and -/- vesicles
m/z (-H) (molecular ion)	Atg16L+ Annexin A2+	Atg16L+	Lipid class	Matching product ions with known from Lipidomics database
213.185	Y(116/129/140/153/171/182/197)	Y(129/153/169/170/182/196/197/198/215)	GP/PA	153/171/213
563.547	Y (237/254/282/297/487/501/519/545)	Y(282/297/357/479/519(520)/545)	GP/PA	237/282/297/479
571.344	Y(186/205/255/365/527/553)	Y(205/241/306/365/381/382/467/509/511/553	GP/PC	255/381/382
591.575	Y(265/282/325/531/547/573)	Y( 265/282/325/365/401/529/547/573)	GP/PA	282/325/573
671.307	Y(201/285/357/404/405/484/577/624/625/627/654)	Y(285/385/465/611/628/654)	GP/PA	285/405/465
703.422	Y(205/231/453/497/642/660/687)	Y(205/281/337/365/513/642/660/687)	GP/PA	281/337
762.503	Y(255/283/327/452/525/659/688/700/718/744)	Y(243/367/395/571/685/700/718/744/746)	GP/PC/PE	255/283/327/367/452/744
766.534	Y(259/283/303/330/480/748)	Y(685/690/702/706/708/720/730/733/736/748)	GP/PE/PA	259/283/303/480
767.535	Y(261/283/304/482/750)	Y(281/664/724/750)	GP/PC/PE	281/283/482
781.7	Y(255/303/327/331/439/467/514/578/695/722/738/764)	Y(349/419/449/511/602/722/764)	GP/PS	255/303/327/331/349/419/439/695/738/764
782.5	Y(349/511/602/722/764)	Y(291/349/391/485/554/602/654/685/723/739/747/765)	GP/PA	349/391/
782.5	Y(255/349/392/458/554/602/654/685/723/747/765/782)	Y(283/339/382/708/752/768/794)	GP/PE	255/283/339/392/349/382
791.476	Y(255/283/328/480/585/730/774)	Y(255/365/535/688/730/774)	GP/PC/PE	255/283/480/535/730
809.702	Y(283/303/419/660/724/792)	Y(269/379/620/706/764/792)	GP/PA	269/283/303/379/419
810.5	Y(255/297/391/453/554/596/682/751/774/793)	Y(283/436/513/554/596/707/712/751/767/793)	GP/PA	255/283/297/391
811.7	Y(247/283/420/540/660/724/794)	Y(283/339/382/708/752/768/794)	GP/PC	283/794
812.5	Y(279/283/305/419/437/561/605/660/725/794)	Y(283/339/382/708/752/768/794)	GP/PS	279/283/305/339/419/437/725/794
813.734	Y(363/602/770/796)	Y(281/283/305/420/438/607/726/770/795)	GP/PC/PS/PA	281/283/363/770/796
857.851	Y(297/391/553/798/814/840)	Y(267/770/796/814/840)	GP/PA	267/297/391
863.786	Y(283/419/451/581/599/804/846)	Y(283/339/760/804/846)	GP/PI	283/339/419/581
885.6	Y(283/303/329/391/419/439/553/581/599/601/619/725/757/824/842/868)	Y(291/329/419/543/715/787/824/842/868)	GP/PI	283/303/329/391/419/439/581/599/601/619
901.784	Y(409/541/571/840/884)	Y(291/329/409/479/541/571/827/840/884)	GP/PA	329/409/479
951.5	Y(299/423/571/683/791/837/905/915/934)	Y(571/894/908/934/952)	GP/PA	423
Exact matches for the molecular ion
812.5	38:3 PS (279/283/304/419/437/724/794) in WT but not in KO (see Figure 3 )
781.7	36:4 PS (255/303/439/695/738/764) in WT but not in KO (see Figure3)
863.7	36:1 PI (283/419/581/599/846) in WT but not in KO (see Figure 3)
885.6	38:4 PI (283/303/329/419/439/581/599/601/619) in WT but not in KO (see Figure 3)
Identified ion products (m/z)	Molecules	Abbreviations
153	[1,3-glycerol phosphate-H2O]-	(-) CO2: lost of carbon dioxide
171	[3-phosphoglycerol]-	(-) H: lost of proton
213	13:0 FA-H	(-) H2O: lost of water
237	15:2 FA-H	FA: fatty acid (alkyl, alkenyl chain)
255	16:0 FA-H	GP: glycerophospholipids
259	20:4 (FA-CO2-H)	LPA: lysophosphatidic acid
267	17:1 FA:H	LPI:lysophosphatidylinositol
269	17:0 FA-H	PA (GPA): phosphatidic acid
279	18:2 FA-H	PC:phosphatidylcholine
281	18:1 FA-H	PE: phosphatidylethanolamine
283	18:0 FA-H/22:6 FA-CO2-H	PI: phosphatidyl inositol
285	22:5 FA-CO2	Y: molecular ion found in the sample
297	19:0 FA-H
303	20:4 FA-H
325	21:0 FA-H/22:6 FA-H
327	22:6 FA-H
329	22:5 FA-H
331	22:4 FA-H
337	22:1 FA-H
339	22:0 FA-H
349	13:0 LPA-H2O-H
363	14:0 LPA-H2O-H
367	13:0 LPA-H
379	14:1 LPA-H
381	14:0 LPA-H
382	8:0 (4:0/4:0) PC-CH3
391	16:0 LPA-H2O-H
392	13:0 LPE-H2O-H
405	17:0 LPA-H2O-H
409	16:0 LPA-H
419	18:0 LPA-H2O-H
423	17:0 LPA-H
437	18:2 LPA-H
439	20:4 LPA-H2O-H
452	14:0 LPC-CH3/18:0 LPE-H
465	22:5 LPA-H2O-H
479	21:0 LPA-H
480	18:0 LPC-CH3/ 18:1 LPE-H2O-H
482	18:0 LPC-CH3-H2O/20:4 LPE-H2O-H
535	24:0 GPA-H
573	28:0 (14:0/14:0) GPA-H2O-H
581	18:0 LPI-H2O-H
591	28:0 GPA-H
599	18:0 LPI-H
601	20:4 LPI-H2O-H
619	20:4 LPI-H
695	36:4 PS-H-87 (lost of serine head group)
724	38:3 PS-H-87 (lost of serine head group)
730	34:1e PC-CH3
737	36:4 PS-CO2-H
738	36:4 GPSer-CO2-H
744	34:1 PC-CH3
764	36:4 GPSer(PS)-H2O-H
770	36:2 PC-CH3
794	38:4 PC -CH3/(38:3)PS-H2O
796	34:0 PC (Cl-)/ (37:4)PS-H
868	38:4 PI-H2O-H
